# Supplementary material for: Effects of Oleacein, a New Epinutraceutical Bioproduct from Extra Virgin Olive Oil, in LPS-Activated Murine Immune Cells
Source: Pharmaceuticals (Basel). 2022 Oct 28;15(11):1338. doi: 10.3390/ph15111338 (PMC9699377; doi:10.3390/ph15111338)
Supplement: Supplementary file 1 [file pharmaceuticals-15-01338-s001.zip]

Archive with 4 entries (4 files):
- Figure S1.png
- Figure S2.png
- Figure S3.png
- Supplementary material.pdf
